# Supplementary material for: Magnesium Hydroxide Nanoparticles Kill Exponentially Growing and Persister Escherichia coli Cells by Causing Physical Damage
Source: Nanomaterials (Basel). 2021 Jun 16;11(6):1584. doi: 10.3390/nano11061584 (PMC8234494; doi:10.3390/nano11061584)
Supplement: Supplementary file 1 [file nanomaterials-11-01584-s001.zip]

Archive with 1 entries (1 files):
- nanomaterials-1232287-supplementary.pdf
